# Supplementary material for: A retrospective survey of quality of reporting on randomized controlled trials of metformin for polycystic ovary syndrome
Source: Trials. 2014 Apr 17;15:128. doi: 10.1186/1745-6215-15-128 (PMC4021668; doi:10.1186/1745-6215-15-128)
Supplement: Additional file 1 — Database of RCTs in MET for PCOS. [file 1745-6215-15-128-S1.xls]

## Sheet: CONSORT
ID	Year of publication	Title	Journal	Impact factor	Publication language (1=English; 2=Chinese)	Collaboration research of different countries(1=Yes;2=No)	Region in which trials were conducted (1=North America;2=Europe;3=international;4=other)	Funding source(1=Yes; 2=No)	Choice of comparator interventions(1=placebo;2= sole intervention; 3=metformin plus other therapies;4=above combinations)	comparator Intervention	“Randomized” in the title or abstract	Background	Trial design	Participants	Interventions	Primary outcome and secndary outcome	Sample size	Randomization	description of alocation concealment	Whether the sequence was concealed until the intervention were assigned	Participant blinding	Treatment provider blinding	Outcome assessor blinding	Statistical methods	Flow chart	Recruitment	Baseline data	Intent-to-treat analysis	Outcomes and estimation	Ancillary analyses	Harms
1	2004	A randomized, 48-week, placebo-controlled trial of intensive lifestyle modiﬁcation and/or metformin therapy in overweight women with polycystic ovary syndrome: a pilot study	FERTILITY AND STERILITY	3.564	1	2	1	1	4	lifestyle modiﬁcation+MET; lifestyle modiﬁcation+Placebo;Placebo	1	1	1	1	1	0	0	1	1	1	1	1	1	1	1	1	1	0	1	1	1
2	2010	An assessment of lifestyle modiﬁcation versus medical treatment with clomiphene citrate, metformin, and clomiphene citrate–metformin in patients with polycystic ovary syndrome	Fertility and Sterility	3.564	1	2	4	2	4	clomiphene; clomiphene+Met; lifestyle modiﬁcation	1	1	1	1	1	1	0	0	0	0	0	0	0	0	0	1	1	0	0	0	0
3	2007	Clomiphene, Metformin, or Both for Infertility in the Polycystic Ovary Syndrome	The New England Journal of Medicine	53.295	1	1	1	1	4	cc or cc+MET	1	1	1	1	1	1	1	1	0	0	1	1	1	1	1	1	1	1	1	1	1
4	2002	Co-administration of metformin during rFSH treatment in patients with clomiphene citrate-resistant polycystic ovarian syndrome: a prospective randomized trial	Human Reproduction	4.475	1	2	2	2	2	placebo	1	1	1	1	1	0	0	1	0	0	1	1	0	1	0	0	1	0	0	0	0
5	2009	Comparison of clomiphene citrate, metformin, or the combination of both for ﬁrst-line ovulation induction, achievement of pregnancy, and live birth in Asian women with polycystic ovary syndrome: a randomized controlled trial	Fertility and Sterility	3.564	1	1	4	2	4	CC;Met+CC	1	1	1	1	1	1	1	1	1	1	1	1	0	1	1	1	1	1	1	0	0
6	1996	DECREASES IN OVARIAN CYTOCHROME P450c17a ACTIVITY AND SERUM FREE TESTOSTERONE AFTER REDUCTION OF INSULIN SECRETION IN POLYCYSTIC OVARY SYNDROME	The New England Journal of Medicine	53.298	1	2	4	1	1	placebo	0	1	0	0	0	0	0	0	0	0	0	0	0	1	0	0	1	0	0	0	0
7	2008	Does adding metformin to clomifene citrate lead to higher pregnancy rates in a subset of women with polycystic ovary syndrome?	Human Reproduction	4.475	1	2	2	2	2	CC+palcebo	1	1	1	1	0	0	0	1	1	1	1	1	0	1	0	1	1	0	1	1	0
8	2006	Effect of clomifene citrate plus metformin and clomifene citrate plus placebo on induction of ovulation in women with newly diagnosed polycystic ovary syndrome: randomised double blind clinical trial	BMJ	14.093	1	2	2	1	2	CC+palcebo	1	1	1	1	1	1	1	1	1	1	1	1	0	1	1	1	1	0	1	0	0
9	2000	Effect of Long-Term Treatment with Metformin Added to Hypocaloric Diet on Body Composition, Fat Distribution, and Androgen and Insulin Levels in Abdominally Obese Women with and without the Polycystic Ovary Syndrome	The Journal of Clinical Endocrinology & Metabolism	5.967	1	1	2	2	1	palcebo	1	1	1	1	1	0	0	1	1	1	1	1	0	1	0	0	1	0	0	1	0
10	2001	Effects of metformin on ovulation rate, hormonal and metabolic profiles in women with clomiphene-resistant polycystic ovaries: a randomized, double-blinded placebo-controlled trial.	Human Reproduction	4.475	1	2	4	1	1	palcebo	1	1	1	1	1	1	1	1	1	1	1	1	1	1	0	1	1	1	1	1	0
11	1998	EFFECTS OF METFORMIN ON SPONTANEOUS AND CLOMIPHENE-INDUCED OVULATION IN THE POLYCYSTIC OVARY SYNDROME	The New England Journal of Medicine	53.298	1	1	1	1	1	palcebo	0	1	0	0	1	0	0	0	0	0	0	0	0	1	0	0	1	0	0	1	0
12	2009	Evaluating the equivalence of clomiphene citrate with and without metformin in ovulation induction in PCOS patients	J Assist Reprod Genet	1.844	1	2	4	2	3	cc	1	1	1	1	1	1	0	1	1	1	0	0	0	0	1	1	1	1	1	1	0
13	2001	Insulin Reduction with Metformin Increases Luteal Phase Serum Glycodelin and Insulin-Like Growth Factor-Binding Protein 1 Concentrations and Enhances Uterine Vascularity and Blood Flow in the Polycystic Ovary Syndrome	The Journal of Clinical Endocrinology & Metabolism	5.967	1	1	4	1	1	palcebo	0	1	0	1	1	0	0	0	0	0	1	1	0	1	0	0	1	0	0	0	0
14	2002	Metformin does not enhance ovulation induction in clomiphene resistant polycystic ovary syndrome in clinical practice	Br J Clin Pharmacol.	2.958	1	2	2	2	3	MET+CC	1	1	1	1	1	1	1	0	0	0	0	0	0	0	0	0	1	0	1	0	0
15	2000	Metformin Effects on Clinical Features, Endocrine and Metabolic Profiles, and Insulin Sensitivity in Polycystic Ovary Syndrome: A Randomized, Double-Blind, Placebo-Controlled 6-Month Trial, followed by Open, Long-Term Clinical Evaluation*	The Journal of Clinical Endocrinology & Metabolism	5.967	1	2	2	1	1	palcebo	1	1	1	1	1	1	0	1	0	0	0	0	0	1	0	0	1	0	1	0	0
16	2001	Metformin increases the ovulatory rate and pregnancy rate from clomiphene citrate in patients with polycystic ovary syndrome who are resistant to clomiphene citrate alone	Fertility and Sterility	3.564	1	2	1	1	2	cc+placebo	1	1	1	1	1	0	0	1	0	0	0	0	0	1	0	0	1	1	0	0	0
17	2002	Metformin therapy improves ovulatory rates, cervical scores, and pregnancy rates in clomiphene citrate–resistant women with polycystic ovary syndrome	Fertility and Sterility	3.564	1	2	2	2	1	palcebo	1	1	1	1	1	0	0	0	0	0	0	0	0	0	0	0	1	0	0	0	0
18	2002	Ovarian Function and Metabolic Factors in Women with Oligomenorrhea Treated with Metformin in a Randomized Double Blind Placebo-Controlled Trial	The Journal of Clinical Endocrinology & Metabolism	5.967	1	2	2	2	1	palcebo	1	1	1	1	1	0	1	1	1	1	1	1	0	1	1	0	1	1	1	0	1
19	2010	PCOSMIC: a multi-centre randomized trial in women with PolyCystic Ovary Syndrome evaluating Metformin for Infertility with Clomiphene	Human Reproduction	4.475	1	2	4	1	4	palcebo;CC+met;cc	1	1	1	1	1	1	1	0	0	0	1	1	0	1	1	0	1	1	0	1	1
20	2005	Prospective Parallel Randomized, Double-Blind, Double-Dummy Controlled Clinical Trial Comparing Clomiphene Citrate and Metformin as the First-Line Treatment for Ovulation Induction in Nonobese Anovulatory Women with Polycystic Ovary Syndrome	The Journal of Clinical Endocrinology & Metabolism	5.967	1	2	2	2	4	placebo;placebo+CC	1	1	1	1	1	1	1	1	1	1	1	1	0	1	1	1	1	1	0	0	1
21	2009	Short-term metformin treatment for clomiphene citrate–resistant women with polycystic ovary syndrome	International Journal of Gynecology and Obstetrics	2.045	1	1	4	2	1	placebo	1	1	1	1	1	0	1	1	1	1	1	1	0	0	1	1	1	0	0	0	0
22	2006	The effect of metformin on fat distribution and the metabolic syndrome inwomenwith polycystic ovary syndrome—a randomised, double-blind,placebo-controlled trial	bjog-an international journal of obstetrics and gynaecology	3.407	1	2	2	2	1	Placebo	1	1	1	1	0	1	1	1	0	0	1	1	0	1	1	0	1	1	0	1	0
23	2004	The effects of metformin on insulin resistance, clomiphene-induced ovulation and pregnancy rates in women with polycystic ovary syndrome	European Journal of Obstetrics & Gynecology and Reproductive Biology	1.974	1	2	2	2	2	CC	1	1	0	1	1	0	0	0	0	0	0	0	0	0	0	0	1	0	1	1	0
24	2006	Two weeks of metformin improves clomiphene citrate-induced ovulation and metabolic proﬁles in women with polycystic ovary syndrome	Fertility and Sterility	3.564	1	2	1	2	2	CC	1	1	1	1	1	1	0	0	0	0	0	0	0	0	0	0	1	0	0	0	0
25	2005	Ultra-short metformin pretreatment for clomiphene citrate-resistant polycystic ovary syndrome	nternational Journal of Gynecology and Obstetrics	2.045	1	2	4	2	2	CC	1	1	1	1	1	1	0	0	0	0	0	0	0	0	1	1	1	0	0	0	0
26	2011	Do women with ovaries of polycystic morphology without any other features of PCOS beneﬁt from short-term metformin co-treatment during IVF? A double-blind, placebo-controlled, randomized trial	Human Reproduction	4.475	1	2	2	1	1	placebo	1	1	1	1	1	1	1	1	1	1	1	1	0	1	1	1	1	1	1	1	1
27	2012	Effect of Metformin and Pioglitazone Treatment on Cardiovascular Risk Profile in Polycystic Ovary Syndrome	Acta Med Indones	NA	1	2	4	2	2	pioglitozone	1	1	1	1	1	0	0	1	0	0	0	0	0	1	1	1	1	0	0	1	1
28	2011	Effects of Simvastatin and Metformin on Polycystic Ovary Syndrome after Six Months of Treatment	J Clin Endocrinol Metab	5.967	1	1	2	1	4	simvastatin; simvastatin+MET	1	1	0	1	1	1	0	1	1	1	0	0	0	1	1	1	1	0	1	1	1
29	2012	Metformin Improves Pregnancy and Live-Birth Rates in Women with Polycystic Ovary Syndrome (PCOS): A Multicenter, Double-Blind, Placebo-Controlled Randomized Trial	J Clin Endocrinol Metab	5.967	1	2	2	1	1	placebo	1	1	1	1	1	1	1	1	1	1	1	1	1	1	1	1	1	1	1	1	1
30	2012	Metformin versus lifestyle changes in treating women with polycystic ovary syndrome	Gynecological Endocrinology	1.581	1	2	4	2	2	lifestyle changes treatment	1	0	1	0	1	0	1	0	0	0	0	0	0	1	1	0	1	0	0	0	0
31	2011	Metformin versus metformin plus rosiglitazone in women with polycystic ovary syndrome	Chin Med J	0.864	1	2	4	2	3	metformin plus rosiglitazone	1	1	1	1	0	1	1	0	0	0	0	0	0	0	0	0	0	0	0	1	0
32	2010	Metformin Versus Placebo from First Trimester to Delivery in Polycystic Ovary Syndrome: A Randomized, Controlled Multicenter Study	J Clin Endocrinol Metab	5.967	1	2	4	2	1	placebo	1	1	1	1	1	1	1	1	1	1	1	1	1	1	1	0	1	1	1	1	1
33	2010	Metformin Versus Placebo from First Trimester to Delivery in Polycystic Ovary Syndrome: A Randomized, Controlled Multicenter Study	J Clin Endocrinol Metab	5.967	1	2	4	1	1	placebo	1	1	1	1	1	1	1	1	1	1	1	1	1	1	1	0	1	1	1	1	1
34	2012	Metformin's Effect on First-Year Weight Gain: A Follow-up Study	Pediatrics	5.437	1	2	2	1	1	palcebo	1	1	1	1	1	0	0	1	1	0	0	0	0	1	0	0	1	1	1	0	1
35		Pretreatment and co-administration of oral anti-diabetic agent with clomiphene citrate or rFSH for ovulation induction in clomiphene-citrate-resistant polycystic ovary syndrome	The Journal of Obstetrics and Gynaecology Research	0.942	1	2	4	2	4	MET+rFSH; rFSH	1	1	1	1	1	1	0	0	0	0	0	0	0	1	0	1	1	0	0	0	1
36	2011	Randomized controlled trial of different doses of metformin for ovulation induction in infertile women with polycystic ovary syndrome	The Journal of Obstetrics and Gynaecology Research	0.942	1	2	4	1	2	1000 mg and 1700 mg/day of metformin	1	1	1	1	1	0	0	1	1	1	0	0	0	0	1	1	1	1	1	1	1
37	2011	The effects of metformin or orlistat on obese women with polycystic ovary syndrome: a prospective randomized open-label study	Assist Reprod Genet	1.844	1	2	4	1	2	orlistat	1	1	1	1	1	1	1	1	0	0	0	0	0	1	0	1	1	0	0	0	0
38	2011	The Effects of Metformin with Lifestyle Therapy in Polycystic Ovary Syndrome: A Randomized Double Blind Study	Fertil Steril	3.564	1	2	1	1	4	placebo + lifestyle	1	1	1	1	1	1	1	1	1	1	1	1	1	1	1	1	1	1	1	1	1
39	2011	Use of metformin before and during assisted reproductive technology in non-obese young infertile women with polycystic ovary syndrome: a prospective, randomized, double-blind, multi-centre study	Human Reproduction	4.475	1	1	2	1	1	placebo	1	1	1	1	1	1	1	1	1	1	1	1	1	1	1	1	1	1	1	1	1
